# Supplementary material for: Triple negative breast cancer metastasis is hindered by a peptide antagonist of F11R/JAM‑A protein
Source: Cancer Cell Int. 2023 Aug 11;23:160. doi: 10.1186/s12935-023-03023-4 (PMC10416405; doi:10.1186/s12935-023-03023-4)
Supplement: Supplementary file 2 — Additional file 2: . [file 12935_2023_3023_MOESM2_ESM.xls]

## Sheet: Arkusz1
		dose	1	dose	2	dose	3	dose	4	dose	5	dose	6	dose	7	dose	8	dose	9	dose	10	dose	11	dose	12	dose	13	dose	14	dose	15	euthanasia
		17.08.2020		18.08.2020		19.08.2020		20.08.2020		21.08.2020		24.08.2020		25.08.2020		26.08.2020		27.08.2020		28.08.202		31.08.2020		01.09.2020		02.09.2020		03.09.2020		04.09.2020		07.09.2020								weight			mouse w/o tumour	mean weight mouse with tumour	mean weight mouse w/o tumour	mean weight of tumour	mean weight of spleen	% of body weight for tumour	mean % (tumour)
Group	no.	weight	tumour	weight	tumour	weight	tumour	weight	tumour	weight	tumour	weight	tumour	weight	tumour	weight	tumour	weight	tumour	weight	tumour	weight	tumour	weight	tumour	weight	tumour	weight	tumour	weight	tumour								no.	mouse [g]	tumour [g]	spleen [g]
Control mice + 4T1	1	20		19.5		19.8	Ӿ	19.2	Ӿ	19.7	Ӿ	20.6	Ӿ	20.8	Ӿ	20.7	Ӿ	20.6	Ӿ	20.2	Ӿ	20.4	Ӿ	20.8	Ӿ	21	Ӿ	21.1	Ӿ	20.9	Ӿ	21.2	Ӿ						1	21.2	0.1696	0.1862	21.0304	20.5125	19.7813	0.731188	0.41245	0.8	3.81996
	2	20.8		21.8		22.6	Ӿ	22.3	Ӿ	22.3	Ӿ	22.8	Ӿ	22.8	Ӿ	22.7	Ӿ	22.5	Ӿ	22.3	Ӿ	23.1	Ӿ	23	Ӿ	22.9	Ӿ	22.8	Ӿ	22.9	Ӿ	23.1	Ӿ						2	23.1	0.332	0.2828	22.768					1.43723
	3	16.6		17.4		18.4	.	17.6	Ӿ	17.5	Ӿ	17.5	Ӿ	17	Ӿ	17.1	Ӿ	17.2	Ӿ	17.2	Ӿ	17.8	Ӿ	17.2	Ӿ	17.7	Ӿ	17.4	Ӿ	17.5	Ӿ	18.2	Ӿ						3	18.2	0.952	0.431	17.248					5.23077
	4	19.8		20.1	Ӿ	20.4	Ӿ	19.8	Ӿ	19.7	Ӿ	20.1	Ӿ	20.2	Ӿ	20.2	Ӿ	19.8	Ӿ	19.3	Ӿ	20.2	Ӿ	19.9	Ӿ	19.9	Ӿ	19.8	Ӿ	19.8	Ӿ	20	Ӿ						4	20	0.9042	0.5392	19.0958					4.521
	5	20	Ӿ	20.6	Ӿ	20.7	Ӿ	20.3	Ӿ	20.7	Ӿ	21.2	Ӿ	20.7	Ӿ	20.6	Ӿ	20.9	Ӿ	21	Ӿ	20.7	Ӿ	20.4	Ӿ	20.4	Ӿ	20.7	Ӿ	20.7	Ӿ	21.3	Ӿ						5	21.3	0.3948	0.4878	20.9052					1.85352
	6	20.6		21.1	.	20.9	.	21	.	20.9	Ӿ	20.8	Ӿ	21	Ӿ	21.4	Ӿ	21.4	Ӿ	21.2	Ӿ	21.4	Ӿ	22	Ӿ	22	Ӿ	21.9	Ӿ	21.7	Ӿ	22.1	Ӿ						6	22.1	0.5615	0.4524	21.5385					2.54072
	7	20.6	Ӿ	20.3	Ӿ	20.6	Ӿ	20.6	Ӿ	20.7	Ӿ	20.3	Ӿ	20.6	Ӿ	20.3	Ӿ	20.5	Ӿ	20.4	Ӿ	20.9	Ӿ	21.1	Ӿ	21.1	Ӿ	20.8	Ӿ	20.2	Ӿ	20.7	Ӿ						7	20.7	0.3527	0.3227	20.3473					1.70386
	8	18		18		18.4		18.2	Ӿ	18.3	Ӿ	18.3	Ӿ	18.1	Ӿ	18	Ӿ	18.3	Ӿ	18	Ӿ	17.3	Ӿ	16.7	Ӿ	17.5	Ӿ	17.4	Ӿ	17.4	Ӿ	17.5	Ӿ	Metastases, entire lower abdomen					8	17.5	2.1827	0.5975	15.3173					12.4726
gr. I mice + 4T1 + P4D 20 mg/kg b. wt	1	20.9		20.7		20.9	.	20.4	.	20.5	.	20.6	Ӿ	20.9	Ӿ	20.5	Ӿ	21.1	Ӿ	20.6	Ӿ	19.4	Ӿ	19.1	Ӿ	18.5	Ӿ	18.1	Ӿ	18	Ӿ	17.7	Ӿ	Metastases, stomach, vessels near the liver					1	17.7	0.4098	0.587	17.2902	19.05	18.4456	0.60435	0.395288	2.31525	3.18
	2	16.9		17.4	.	17.7	.	18.2	.	18.5	Ӿ	18.5	Ӿ	18.5	Ӿ	18.9	Ӿ	19.2	Ӿ	19.4	Ӿ	19.1	Ӿ	19.6	Ӿ	19.3	Ӿ	19.4	Ӿ	19.4	Ӿ	19.8	Ӿ						2	19.8	0.6013	0.3227	19.1987					3.03687
	3	20	Ӿ	20.1	Ӿ	20.1	Ӿ	20		20.1	Ӿ	20.3	Ӿ	20.1	Ӿ	19.9	Ӿ	20.4	Ӿ	20.1	Ӿ	20.2	Ӿ	20.3	Ӿ	20.4	Ӿ	21	Ӿ	21	Ӿ	21.1	Ӿ						3	21.1	0.7048	0.4599	20.3952					3.34028
	4	18.1		17.8		18.1	.	18.4	Ӿ	17.8	Ӿ	17.9	Ӿ	17.7	Ӿ	17.6	Ӿ	18	Ӿ	17.9	Ӿ	17.8	Ӿ	18.1	Ӿ	17.7	Ӿ	17.9	Ӿ	18.4	Ӿ	18.9	Ӿ						4	18.9	0.7602	0.3286	18.1398					4.02222
	5	20.5	Ӿ	20.8	Ӿ	21.4	Ӿ	21.3	Ӿ	21.3	Ӿ	19.9	Ӿ	20.8	Ӿ	20.7	Ӿ	20.6	Ӿ	20.5	Ӿ	20	Ӿ	19.8	Ӿ	19.6	Ӿ	19.8	Ӿ	19.9	Ӿ	19.8	Ӿ						5	19.8	0.6854	0.3617	19.1146					3.46162
	6	18		18.3		18	.	18.4	Ӿ	18.2	Ӿ	18.3	Ӿ	18.4	Ӿ	18.4	Ӿ	18.3	Ӿ	18.2	Ӿ	18.2	Ӿ	18.5	Ӿ	18.3	Ӿ	19	Ӿ	18.3	Ӿ	19.1	Ӿ						6	19.1	0.23	0.2833	18.87					1.20419
	7	21.3		22.5		22.3		22.3		22.6	.	22.2	.	22.4	.	22.4	.	22.4	.	22.2	Ӿ	20.3	Ӿ	19.6	Ӿ	19	Ӿ	18.6	Ӿ	18.1	Ӿ	17.4	Ӿ	Multiple metastases, stomach, liver, intestines, diaphragm					7	17.4	0.8088	0.4022	16.5912					4.64828
	8	18.8		20		19.5		19.1	Ӿ	19.1	Ӿ	19.1	Ӿ	19.5	Ӿ	19.5	Ӿ	19.6	Ӿ	19.4	Ӿ	19.3	Ӿ	19	Ӿ	18.8	Ӿ	18.9	Ӿ	18.4	Ӿ	18.6	Ӿ						8	18.6	0.6345	0.4169	17.9655					3.41129
gr. II mice + 4T1 + P4D 200 mg/kg b. wt	1	20.1		20		20		20.2	.	20.3	.	20.3	.	19.9	Ӿ	20.5	Ӿ	20.6	Ӿ	20.5	Ӿ	21	Ӿ	21.2	Ӿ	21.4	Ӿ	21.6	Ӿ	21.4	Ӿ	21.3	Ӿ						1	21.3	0.8021	0.3791	20.4979	20.275	19.6386	0.636437	0.410412	3.76573	3.11189
	2	16.9	.	17.1	Ӿ	16.8	Ӿ	17	Ӿ	17.4	Ӿ	17.4	Ӿ	17	Ӿ	17.2	Ӿ	17.1	Ӿ	17.1	Ӿ	16.8	Ӿ	17.1	Ӿ	17	Ӿ	17.2	Ӿ	17.4	Ӿ	17.4	Ӿ						2	17.4	0.1748	0.1471	17.2252					1.0046
	3	19.6		19.5		19.3	Ӿ	18.8	Ӿ	19	Ӿ	19.6	Ӿ	19.9	Ӿ	19.7	Ӿ	20.2	Ӿ	19.8	Ӿ	20	Ӿ	20.4	Ӿ	20	Ӿ	20.4	Ӿ	20.1	Ӿ	19.9	Ӿ						3	19.9	1.1806	0.6518	18.7194					5.93266
	4	21.2	.	21.2		20.9	Ӿ	21	Ӿ	21.4	Ӿ	21.9	Ӿ	21.6	Ӿ	21.2	Ӿ	20.3	Ӿ	21.3	Ӿ	21.4	Ӿ	21.5	Ӿ	21.2	Ӿ	21.7	Ӿ	21.7	Ӿ	20.9	Ӿ						4	20.9	0.6787	0.4342	20.2213					3.24737
	5	20		20.5	.	20.4	Ӿ	19.7	Ӿ	19.8	Ӿ	20.1	Ӿ	20.2	Ӿ	20.8	Ӿ	20.9	Ӿ	20.5	Ӿ	21.2	Ӿ	21.1	Ӿ	21.2	Ӿ	21.4	Ӿ	21.6	Ӿ	21.4	Ӿ						5	21.4	0.463	0.4249	20.937					2.16355
	6	20.3		20.5		20.9	Ӿ	20.8	Ӿ	20.4	Ӿ	19.9	Ӿ	20.3	Ӿ	20.9	Ӿ	20.5	Ӿ	20.3	Ӿ	19.8	Ӿ	20.1	Ӿ	20.3	Ӿ	20.5	Ӿ	20.6	Ӿ	20.4	Ӿ						6	20.4	0.7063	0.5283	19.6937					3.46225
	7	19.4	Ӿ	20	Ӿ	20	Ӿ	19.7	Ӿ	19.8	Ӿ	19.7	Ӿ	20	Ӿ	20.3	Ӿ	20.2	Ӿ	20.2	Ӿ	20.2	Ӿ	19.9	Ӿ	20.1	Ӿ	20.4	Ӿ	20.1	Ӿ	20.5	Ӿ						7	20.5	0.1899	0.209	20.3101					0.926341
	8	19.7		20.3	Ӿ	20	Ӿ	19.4	Ӿ	19.4	Ӿ	19.9	Ӿ	20.1	Ӿ	20.2	Ӿ	20	Ӿ	19.9	Ӿ	19.4	Ӿ	19.6	Ӿ	20.4	Ӿ	20.5	Ӿ	20.1	Ӿ	20.4	Ӿ						8	20.4	0.8961	0.5089	19.5039					4.39265
Dose 1 was applied 7 days after 4T1 cells inoculation							Ӿ	pronounced tumour																																		Control		P4D 0.4		P4D 4.0
							.	palpable thickening but not sure if it is a tumor																																		0.1862	0.1696	0.2833	0.23	0.1471	0.1748
																																										0.2828	0.332	0.3227	0.6013	0.209	0.1899
							necrosis																																			0.3227	0.3527	0.3286	0.7602	0.3791	0.8021
							bristled coat																																			0.431	0.952	0.3617	0.6854	0.4249	0.463
																																										0.4524	0.5615	0.4022	0.8088	0.4342	0.6787
																																										0.4878	0.3948	0.4169	0.6345	0.5089	0.8961
																																										0.5392	0.9042	0.4599	0.7048	0.5283	0.7063
																																										0.5975	2.1827	0.587	0.4098	0.6518	1.1806
																																										spleen	tumour	spleen	tumour	spleen	tumour
																																										Values above: spleen or tumour weight specified in grams
[truncated: 2 more columns]
